# Supplementary material for: Prediction model for cognitive impairment in maintenance hemodialysis patients: the role of diabetes
Source: Front Endocrinol (Lausanne). 2025 Nov 26;16:1594605. doi: 10.3389/fendo.2025.1594605 (PMC12689383; doi:10.3389/fendo.2025.1594605)
Supplement: Supplementary file 1 [file DataSheet1.zip]

Archive with 118 entries (113 files):
- Supplement/
- Supplement/.DS_Store
- __MACOSX/Supplement/._.DS_Store
- Supplement/Suppl.Fig.docx
- __MACOSX/Supplement/._Suppl.Fig.docx
- Supplement/RCS/
- __MACOSX/Supplement/._RCS
- Supplement/ROC/
- __MACOSX/Supplement/._ROC
- Supplement/age/
- Supplement/stepwise/
- Supplement/RCS/trioxypurine.pdf
- __MACOSX/Supplement/RCS/._trioxypurine.pdf
- Supplement/RCS/vitD.pdf
- __MACOSX/Supplement/RCS/._vitD.pdf
- Supplement/RCS/BMI.pdf
- __MACOSX/Supplement/RCS/._BMI.pdf
- Supplement/RCS/parathyrin.pdf
- __MACOSX/Supplement/RCS/._parathyrin.pdf
- Supplement/RCS/triglyceride.pdf
- __MACOSX/Supplement/RCS/._triglyceride.pdf
- Supplement/RCS/urea_before_dialysis.pdf
- __MACOSX/Supplement/RCS/._urea_before_dialysis.pdf
- Supplement/RCS/HDL.pdf
- __MACOSX/Supplement/RCS/._HDL.pdf
- Supplement/RCS/average_gait_speed.pdf
- __MACOSX/Supplement/RCS/._average_gait_speed.pdf
- Supplement/RCS/total_protein.pdf
- __MACOSX/Supplement/RCS/._total_protein.pdf
- Supplement/RCS/average_hand_grip.pdf
- __MACOSX/Supplement/RCS/._average_hand_grip.pdf
- Supplement/RCS/Kt_V.pdf
- __MACOSX/Supplement/RCS/._Kt_V.pdf
- Supplement/RCS/ferritin.pdf
- __MACOSX/Supplement/RCS/._ferritin.pdf
- Supplement/RCS/albumin.pdf
- __MACOSX/Supplement/RCS/._albumin.pdf
- Supplement/RCS/creatinine_before_dialysis.pdf
- __MACOSX/Supplement/RCS/._creatinine_before_dialysis.pdf
- Supplement/RCS/LDL.pdf
- __MACOSX/Supplement/RCS/._LDL.pdf
- Supplement/RCS/dialysis_time.pdf
- __MACOSX/Supplement/RCS/._dialysis_time.pdf
- Supplement/RCS/HB.pdf
- __MACOSX/Supplement/RCS/._HB.pdf
- Supplement/RCS/cholesterol.pdf
- __MACOSX/Supplement/RCS/._cholesterol.pdf
- Supplement/RCS/pct_of_ultrafiltration.pdf
- __MACOSX/Supplement/RCS/._pct_of_ultrafiltration.pdf
- Supplement/RCS/ALT.pdf
- __MACOSX/Supplement/RCS/._ALT.pdf
- Supplement/RCS/sleep_time.pdf
- __MACOSX/Supplement/RCS/._sleep_time.pdf
- Supplement/RCS/age.pdf
- __MACOSX/Supplement/RCS/._age.pdf
- Supplement/RCS/CRP.pdf
- Supplement/RCS/AST.pdf
- __MACOSX/Supplement/RCS/._AST.pdf
- Supplement/RCS/m3_round_trip_walk_time.pdf
- __MACOSX/Supplement/RCS/._m3_round_trip_walk_time.pdf
- Supplement/ROC/trioxypurine.pdf
- __MACOSX/Supplement/ROC/._trioxypurine.pdf
- Supplement/ROC/vitD.pdf
- __MACOSX/Supplement/ROC/._vitD.pdf
- Supplement/ROC/BMI.pdf
- __MACOSX/Supplement/ROC/._BMI.pdf
- Supplement/ROC/parathyrin.pdf
- __MACOSX/Supplement/ROC/._parathyrin.pdf
- Supplement/ROC/triglyceride.pdf
- __MACOSX/Supplement/ROC/._triglyceride.pdf
- Supplement/ROC/urea_before_dialysis.pdf
- __MACOSX/Supplement/ROC/._urea_before_dialysis.pdf
- Supplement/ROC/HDL.pdf
- __MACOSX/Supplement/ROC/._HDL.pdf
- Supplement/ROC/average_gait_speed.pdf
- __MACOSX/Supplement/ROC/._average_gait_speed.pdf
- Supplement/ROC/total_protein.pdf
- __MACOSX/Supplement/ROC/._total_protein.pdf
- Supplement/ROC/average_hand_grip.pdf
- __MACOSX/Supplement/ROC/._average_hand_grip.pdf
- Supplement/ROC/Kt_V.pdf
- __MACOSX/Supplement/ROC/._Kt_V.pdf
- Supplement/ROC/ferritin.pdf
- __MACOSX/Supplement/ROC/._ferritin.pdf
- Supplement/ROC/albumin.pdf
- __MACOSX/Supplement/ROC/._albumin.pdf
- Supplement/ROC/creatinine_before_dialysis.pdf
- __MACOSX/Supplement/ROC/._creatinine_before_dialysis.pdf
- Supplement/ROC/LDL.pdf
- __MACOSX/Supplement/ROC/._LDL.pdf
- Supplement/ROC/dialysis_time.pdf
- __MACOSX/Supplement/ROC/._dialysis_time.pdf
- Supplement/ROC/HB.pdf
- __MACOSX/Supplement/ROC/._HB.pdf
- Supplement/ROC/cholesterol.pdf
- __MACOSX/Supplement/ROC/._cholesterol.pdf
- Supplement/ROC/pct_of_ultrafiltration.pdf
- __MACOSX/Supplement/ROC/._pct_of_ultrafiltration.pdf
- Supplement/ROC/ALT.pdf
- __MACOSX/Supplement/ROC/._ALT.pdf
- Supplement/ROC/sleep_time.pdf
- __MACOSX/Supplement/ROC/._sleep_time.pdf
- Supplement/ROC/age.pdf
- __MACOSX/Supplement/ROC/._age.pdf
- Supplement/ROC/CRP.pdf
- __MACOSX/Supplement/ROC/._CRP.pdf
- Supplement/ROC/AST.pdf
- __MACOSX/Supplement/ROC/._AST.pdf
- Supplement/ROC/m3_round_trip_walk_time.pdf
- __MACOSX/Supplement/ROC/._m3_round_trip_walk_time.pdf
- Supplement/age/age_hist.pdf
- __MACOSX/Supplement/age/._age_hist.pdf
- Supplement/stepwise/.DS_Store
- __MACOSX/Supplement/stepwise/._.DS_Store
- Supplement/stepwise/step2.png
- __MACOSX/Supplement/stepwise/._step2.png
- Supplement/stepwise/step1.png
- __MACOSX/Supplement/stepwise/._step1.png
